# Supplementary material for: Plasma long non-coding RNA BACE1 as a novel biomarker for diagnosis of Alzheimer disease
Source: BMC Neurol. 2018 Jan 9;18:4. doi: 10.1186/s12883-017-1008-x (PMC5761117; doi:10.1186/s12883-017-1008-x)
Supplement: Additional file 1: — Primary data of this clinical trial. This file contains detailed the initial data of all the results in this study. (XLSX 80 kb) [file 12883_2017_1008_MOESM1_ESM.xlsx]

## Sheet: Sheet1
timw	control group							trial group
	name	source	MMSE	education				name	source	MMSE	education
11.15	1	BF	28	junior			11.2	1	BF	junior	10
	2	BF	27	elementary				2	BF	illiteracy	2
	3	BF	21	illiteracy				3	BF	junior	4
	4	BF	26	illiteracy				4	BF	illiteracy
	5	BF	26	illiteracy				5	BF	illiteracy	5
	6	BF	25	illiteracy				6	BF	junior	4
	7	TJ	28	junior				7	BF	illiteracy	12
	8	TJ	25	junior				8	BF	illiteracy	8
	9	TJ	28	junior				9	BF	illiteracy	3
	10	TJ	28	junior				10	BF	illiteracy	8
	11	TJ	26	elementary				11	BF	junior	11
	12	TJ	28	junior				12	BF	illiteracy	4
	13	TJ	28	junior				13	BF	illiteracy	2
	14	TJ	30	junior				14	BF	illiteracy	4
	15		30	junior				15	BF	illiteracy	0
	16	TJ	30	junior				16	BF	elementary	23
12.1	17	TJ	30	senior			11.3	17	MZ	elementary	16
	18	TJ	30	senior				18	MZ	university	14
	19	TJ	30	senior				19	MZ	illiteracy	17
12.11	20	TJ	30	senior				20	MZ	junior	23
	21	TJ	30	senior				21	MZ	university	25
	22	TJ	30	senior				22	MZ	illiteracy	7
	23	TJ	30	senior				23	MZ	elementary	17
	24	TJ	30	senior				24	MZ	elementary	10
	25	TJ	30	senior				25	MZ	elementary	6
	26	TJ	30	senior				26	MZ	elementary	13
	27	TJ	30	senior				27	MZ	illiteracy	16
	28	TJ	30	senior			12.1	28	MZ	elementary	10
12.14	29	TJ	30	senior				29	MZ	elementary	28
	30	TJ	30	junior				30	MZ	elementary	6
	31	TJ	30	junior				31	MZ	elementary	16
	32	TJ	30	senior				32	MZ	junior	19
	33	TJ	30	junior				33	MZ	junior	18
	34	TJ	30	junior				34	MZ	illiteracy	5
	35	TJ	30	junior				35	MZ	illiteracy	16
	36	TJ	30	senior				36	MZ	illiteracy	11
2015.12.15	37	TJ	30	senior				37	MZ	illiteracy	10
	38	TJ	27	elementary				38	MZ	illiteracy	12
	39	TJ		elementary			1.1	39	MZ	illiteracy	13
	40	TJ	26	junior				40	MZ	junior	13
	41	TJ	30	junior				41	MZ	junior	12
	42	TJ	30	elementary				42	MZ	illiteracy	5
	43	TJ	22	illiteracy				43	MZ	illiteracy	8
	44	TJ	29	junior				44	MZ	junior	20
12.16	45	TJ	27	elementary				45	MZ	elementary	19
	46	TJ	27	elementary				46	MZ	senior	15
	47	TJ	30	senior				47	MZ	illiteracy	2
	48	TJ	30	senior			2.1	48	MZ	illiteracy	13
	49	TJ	28	elementary				49	MZ	illiteracy	12
	50	TJ	29	junior				50	MZ	illiteracy	14
	51	TJ	28	junior				51	MZ	elementary	15
	52	TJ	30	senior				52	MZ	elementary	13
	53	TJ	30	junior				53	MZ	university	25
	54	TJ	30	junior			3.1	54	MZ	senior	19
	55	TJ	30	senior				55	MZ	senior	6
	56	TJ	30	junior				56	MZ	junior	14
	57	TJ	29	junior				57	MZ	junior	8
5.4	58		26	elementary				58	MZ	junior	27
	59		27	elementary				59	MZ	illiteracy	22
	60		27	elementary			4.1	60	MZ	senior	25
	61		27	elementary				61	MZ	senior	16
	62		28	junior				62	MZ	elementary	19
	63		25	elementary				63	MZ	illiteracy	13
	64		30	senior				64	MZ	elementary	19
	65		27	junior				65	MZ	senior	28
	66		27	junior				66	MZ	elementary	10
	67		27	junior			2016-05-04	67	MZ	elementary	10
	68		28	elementary				68	MZ	illiteracy	13
	69		26	illiteracy				69	MZ	elementary	13
	70		30	senior				70	MZ	illiteracy	5
	71		27	elementary			2016-05-25	71	MZ	senior	21
	72		28	illiteracy				72	MZ	elementary	22
								73	MZ	junior	26
								74	MZ	elementary	20
								75	MZ	elementary	20
								76	MZ	elementary	25
								77	MZ	elementary	23
								78	MZ	elementary	23
							2016-06-13	79	MZ	illiteracy	20
								80	MZ	illiteracy	12
							2016-06-15	81	MZ	illiteracy	17
								82	MZ	illiteracy	2
							2016-06-20	83	MZ	junior	18
							2016-06-27	84	MZ	elementary	16
							2016-06-29	85	MZ	junior	10
							2016-07-06	86	MZ	illiteracy	7
								87	MZ	illiteracy	13
								88	MZ	elementary	14

## Sheet: Sheet2
		degree of education	MMSE	17A	51A	BACE1-AS	BC200	BDNF	乘以10000000000	17A	51A	BACE1-AS	BC200		17A	51A	BACE1-AS	BC200			17A	51A		17A	BACE1-AS				17A	BC200		51A	BACE1-AS		51A	BC200			BACE1-AS	BC200
1	0	junior	30	1.34403e-06	1.66813e-06	1.21293e-07	1.05086e-06	2.56075e-06	1	13440.3	16681.3	1212.93	10508.6	0	4.12841	4.22223	3.08384	4.02154		0	4.12841	4.22223	0	4.12841	3.08384			0	4.12841	4.02154	0	4.22223	3.08384	0	4.22223	4.02154		0	3.08384	4.02154
2	0	junior	29	3.20835e-07	2.16659e-08	2.4974e-08	3.04582e-07	8.21634e-07	2	3208.35	216.659	249.74	3045.82	0	3.50628	2.33578	2.39749	3.4837		0	3.50628	2.33578	0	3.50628	2.39749			0	3.50628	3.4837	0	2.33578	2.39749	0	2.33578	3.4837		0	2.39749	3.4837
3	0	senior	30	4.37262e-07	1.6723e-07	6.66725e-08	7.96402e-07	1.03281e-06	3	4372.62	1672.3	666.725	7964.02	0	3.64074	3.22331	2.82395	3.90113		0	3.64074	3.22331	0	3.64074	2.82395			0	3.64074	3.90113	0	3.22331	2.82395	0	3.22331	3.90113		0	2.82395	3.90113
4	0	senior	30	1.20573e-06	1.63948e-06	5.24217e-07	3.12783e-07	1.44383e-06	4	12057.3	16394.8	5242.17	3127.83	0	4.08125	4.21471	3.71951	3.49524		0	4.08125	4.21471	0	4.08125	3.71951			0	4.08125	3.49524	0	4.21471	3.71951	0	4.21471	3.49524		0	3.71951	3.49524
5	0	illiteracy	22	1.71107e-06	2.02077e-06	5.32764e-07	2.5318e-07	7.98099e-06	5	17110.7	20207.7	5327.64	2531.8	0	4.23327	4.30552	3.72653	3.40343		0	4.23327	4.30552	0	4.23327	3.72653			0	4.23327	3.40343	0	4.30552	3.72653	0	4.30552	3.40343		0	3.72653	3.40343
6	0	senior	30	2.10172e-06	2.84842e-07	2.609e-07	1.20712e-06	8.77559e-07	6	21017.2	2848.42	2609	12071.2	0	4.32257	3.4546	3.41647	4.08175		0	4.32257	3.4546	0	4.32257	3.41647			0	4.32257	4.08175	0	3.4546	3.41647	0	3.4546	4.08175		0	3.41647	4.08175
7	0	junior	30	0.000135916	1.07647e-05	5.86378e-07	5.66301e-06	1.17525e-05	7	1.35916e+06	107647	5863.78	56630.1	0	6.13327	5.032	3.76818	4.75305		0	6.13327	5.032	0	6.13327	3.76818			0	6.13327	4.75305	0	5.032	3.76818	0	5.032	4.75305		0	3.76818	4.75305
8	0	junior	26	7.81816e-07	2.14379e-07	1.39168e-07	9.91878e-07	7.76416e-07	8	7818.16	2143.79	1391.68	9918.78	0	3.8931	3.33118	3.14354	3.99646		0	3.8931	3.33118	0	3.8931	3.14354			0	3.8931	3.99646	0	3.33118	3.14354	0	3.33118	3.99646		0	3.14354	3.99646
9	0	senior	30	1.65249e-05	5.09697e-05	5.26549e-06	8.88621e-06	0.000156668	9	165249	509697	52654.9	88862.1	0	5.21814	5.70731	4.72144	4.94872		0	5.21814	5.70731	0	5.21814	4.72144			0	5.21814	4.94872	0	5.70731	4.72144	0	5.70731	4.94872		0	4.72144	4.94872
10	0	senior	30	0.00519018	0.00644174	0.000473286	0.00708999	0.0152153	10	5.19018e+07	6.44174e+07	4.73286e+06	7.08999e+07	0	7.71518	7.809	6.67512	7.85065		0	7.71518	7.809	0	7.71518	6.67512			0	7.71518	7.85065	0	7.809	6.67512	0	7.809	7.85065		0	6.67512	7.85065
11	0	elementary	28	2.21859e-05	5.63588e-05	1.50167e-06	7.02047e-06	0.000138932	11	221859	563588	15016.7	70204.7	0	5.34608	5.75096	4.17657	4.84637		0	5.34608	5.75096	0	5.34608	4.17657			0	5.34608	4.84637	0	5.75096	4.17657	0	5.75096	4.84637		0	4.17657	4.84637
12	0	junior	29	1.64517e-06	1.19601e-06	1.09442e-07	5.62389e-06	2.13599e-06	12	16451.7	11960.1	1094.42	56238.9	0	4.21621	4.07774	3.03918	4.75004		0	4.21621	4.07774	0	4.21621	3.03918			0	4.21621	4.75004	0	4.07774	3.03918	0	4.07774	4.75004		0	3.03918	4.75004
13	0	junior	30	2.5076e-05	9.99751e-06	5.30825e-06	1.857e-05	2.39436e-05	13	250760	99975.1	53082.5	185700	0	5.39926	4.99989	4.72495	5.26881		0	5.39926	4.99989	0	5.39926	4.72495			0	5.39926	5.26881	0	4.99989	4.72495	0	4.99989	5.26881		0	4.72495	5.26881
14	0	senior	30	1.8104e-05	5.57758e-05	2.24218e-06	5.03352e-06	4.47837e-05	14	181040	557758	22421.8	50335.2	0	5.25777	5.74645	4.35067	4.70187		0	5.25777	5.74645	0	5.25777	4.35067			0	5.25777	4.70187	0	5.74645	4.35067	0	5.74645	4.70187		0	4.35067	4.70187
15	0	senior	30	0.000323638	0.000277223	6.5947e-05	6.06136e-05	0.00149394	15	3.23638e+06	2.77223e+06	659470	606136	0	6.51006	6.44283	5.8192	5.78257		0	6.51006	6.44283	0	6.51006	5.8192			0	6.51006	5.78257	0	6.44283	5.8192	0	6.44283	5.78257		0	5.8192	5.78257
16	0	senior	30	1.52236e-05	2.75358e-05	9.58091e-07	1.68332e-05	9.42379e-05	16	152236	275358	9580.91	168332	0	5.18252	5.4399	3.98141	5.22617		0	5.18252	5.4399	0	5.18252	3.98141			0	5.18252	5.22617	0	5.4399	3.98141	0	5.4399	5.22617		0	3.98141	5.22617
17	0	senior	30	3.06645e-06	2.47112e-07	4.22932e-08	8.46841e-08	7	17	30664.5	2471.12	422.932	846.841	0	4.48664	3.39289	2.62627	2.9278		0	4.48664	3.39289	0	4.48664	2.62627			0	4.48664	2.9278	0	3.39289	2.62627	0	3.39289	2.9278		0	2.62627	2.9278
18	0	盲	0	1.44884e-06	7.76698e-09	1.26467e-08	2.9285e-07	6.99745e-07	18	14488.4	77.6698	126.467	2928.5	0	4.16102	1.89025	2.10198	3.46665		0	4.16102	1.89025	0	4.16102	2.10198			0	4.16102	3.46665	0	1.89025	2.10198	0	1.89025	3.46665		0	2.10198	3.46665
19	0	junior	28	6.76813e-08	2.44883e-08	4.81995e-09	1.84058e-07	7	19	676.813	244.883	48.1995	1840.58	0	2.83047	2.38896	1.68304	3.26496		0	2.83047	2.38896	0	2.83047	1.68304			0	2.83047	3.26496	0	2.38896	1.68304	0	2.38896	3.26496		0	1.68304	3.26496
20	0	junior	28	1.99367e-08	1.5769e-08	2.08111e-09	6.64418e-08	1.27052e-08	20	199.367	157.69	20.8111	664.418	0	2.29965	2.1978	1.31829	2.82244		0	2.29965	2.1978	0	2.29965	1.31829			0	2.29965	2.82244	0	2.1978	1.31829	0	2.1978	2.82244		0	1.31829	2.82244
21	0	senior	30	1.14353e-07	5.17093e-08	3.75486e-08	7.16231e-08	7.63216e-08	21	1143.53	517.093	375.486	716.231	0	3.05825	2.71357	2.57459	2.85505		0	3.05825	2.71357	0	3.05825	2.57459			0	3.05825	2.85505	0	2.71357	2.57459	0	2.71357	2.85505		0	2.57459	2.85505
22	0	senior	30	5.26645e-07	4.40892e-08	8.17995e-08	3.81539e-07	1.6723e-07	22	5266.45	440.892	817.995	3815.39	0	3.72152	2.64433	2.91275	3.58154		0	3.72152	2.64433	0	3.72152	2.91275			0	3.72152	3.58154	0	2.64433	2.91275	0	2.64433	3.58154		0	2.91275	3.58154
23	0	junior	28	2.00023e-07	1.64547e-07	1.78644e-08	2.25297e-07	1.41437e-07	23	2000.23	1645.47	178.644	2252.97	0	3.30108	3.21629	2.25199	3.35276		0	3.30108	3.21629	0	3.30108	2.25199			0	3.30108	3.35276	0	3.21629	2.25199	0	3.21629	3.35276		0	2.25199	3.35276
24	0	junior	28	2.17372e-07	2.04735e-08	1.33369e-08	2.41468e-07	7	24	2173.72	204.735	133.369	2414.68	0	3.3372	2.31119	2.12506	3.38286		0	3.3372	2.31119	0	3.3372	2.12506			0	3.3372	3.38286	0	2.31119	2.12506	0	2.31119	3.38286		0	2.12506	3.38286
25	0	senior	30	3.93244e-08	3.23125e-08	8.41144e-09	2.47397e-07	7	25	393.244	323.125	84.1144	2473.97	0	2.59466	2.50937	1.92487	3.3934		0	2.59466	2.50937	0	2.59466	1.92487			0	2.59466	3.3934	0	2.50937	1.92487	0	2.50937	3.3934		0	1.92487	3.3934
26	0	senior	30	2.44556e-07	2.08999e-07	3.33362e-08	3.18987e-07	6.3076e-08	26	2445.56	2089.99	333.362	3189.87	0	3.38838	3.32014	2.52292	3.50377		0	3.38838	3.32014	0	3.38838	2.52292			0	3.38838	3.50377	0	3.32014	2.52292	0	3.32014	3.50377		0	2.52292	3.50377
27	0	elementary	27	2.00949e-07	6.31489e-08	7.32126e-08	3.11701e-07	7	27	2009.49	631.489	732.126	3117.01	0	3.30309	2.80037	2.86459	3.49374		0	3.30309	2.80037	0	3.30309	2.86459			0	3.30309	3.49374	0	2.80037	2.86459	0	2.80037	3.49374		0	2.86459	3.49374
28	0	elementary		3.24563e-07	9.61592e-08	7.59697e-08	3.00389e-07	9.41803e-08	28	3245.63	961.592	759.697	3003.89	0	3.5113	2.98299	2.88064	3.47768		0	3.5113	2.98299	0	3.5113	2.88064			0	3.5113	3.47768	0	2.98299	2.88064	0	2.98299	3.47768		0	2.88064	3.47768
29	0	senior	30	2.13807e-05	3.21264e-08	3.82421e-07	2.42306e-07	8	29	213807	321.264	3824.21	2423.06	0	5.33002	2.50686	3.58254	3.38436		0	5.33002	2.50686	0	5.33002	3.58254			0	5.33002	3.38436	0	2.50686	3.58254	0	2.50686	3.38436		0	3.58254	3.38436
30	0	senior	30	9.37121e-06	1.33191e-07	6.29918e-07	7.80914e-07	8	30	93712.1	1331.91	6299.18	7809.14	0	4.9718	3.12447	3.79928	3.8926		0	4.9718	3.12447	0	4.9718	3.79928			0	4.9718	3.8926	0	3.12447	3.79928	0	3.12447	3.8926		0	3.79928	3.8926
31	0	senior	30	8.84524e-06	2.63066e-08	7.8272e-07	1.31054e-07	8	31	88452.4	263.066	7827.2	1310.54	0	4.94671	2.42006	3.89361	3.11745		0	4.94671	2.42006	0	4.94671	3.89361			0	4.94671	3.11745	0	2.42006	3.89361	0	2.42006	3.11745		0	3.89361	3.11745
32	0	senior	30	7.25834e-05	1.47785e-07	3.54283e-06	2.13884e-07	8	32	725834	1477.85	35428.3	2138.84	0	5.86084	3.16963	4.54935	3.33018		0	5.86084	3.16963	0	5.86084	4.54935			0	5.86084	3.33018	0	3.16963	4.54935	0	3.16963	3.33018		0	4.54935	3.33018
33	0	illiteracy	21	1.19718e-05	1.49875e-08	2.00681e-06	2.49118e-07	8	33	119718	149.875	20068.1	2491.18	0	5.07816	2.17573	4.30251	3.39641		0	5.07816	2.17573	0	5.07816	4.30251			0	5.07816	3.39641	0	2.17573	4.30251	0	2.17573	3.39641		0	4.30251	3.39641
34	0	elementary	27	4.13047e-05	2.60298e-07	5.57961e-07	3.82421e-07	8	34	413047	2602.98	5579.61	3824.21	0	5.616	3.41547	3.7466	3.58254		0	5.616	3.41547	0	5.616	3.7466			0	5.616	3.58254	0	3.41547	3.7466	0	3.41547	3.58254		0	3.7466	3.58254
35	0			1.82754e-06	9.77271e-08	1.60974e-07	3.78029e-07	8	35	18275.4	977.271	1609.74	3780.29	0	4.26187	2.99001	3.20676	3.57753		0	4.26187	2.99001	0	4.26187	3.20676			0	4.26187	3.57753	0	2.99001	3.20676	0	2.99001	3.57753		0	3.20676	3.57753
36	0			1.14444e-05	5.72985e-07	5.08705e-07	3.46191e-06	3.49405e-06	36	114444	5729.85	5087.05	34619.1	0	5.05859	3.75814	3.70647	4.53932		0	5.05859	3.75814	0	5.05859	3.70647			0	5.05859	4.53932	0	3.75814	3.70647	0	3.75814	4.53932		0	3.70647	4.53932
37	0			1.20294e-06	2.29012e-08	2.69166e-07	1.04843e-06	3.12422e-07	37	12029.4	229.012	2691.66	10484.3	0	4.08025	2.35986	3.43002	4.02054		0	4.08025	2.35986	0	4.08025	3.43002			0	4.08025	4.02054	0	2.35986	3.43002	0	2.35986	4.02054		0	3.43002	4.02054
38	0			5.59251e-07	1.33499e-07	9.07622e-08	3.63049e-07	2.81571e-07	38	5592.51	1334.99	907.622	3630.49	0	3.74761	3.12548	2.9579	3.55996		0	3.74761	3.12548	0	3.74761	2.9579			0	3.74761	3.55996	0	3.12548	2.9579	0	3.12548	3.55996		0	2.9579	3.55996
39	0			9.02231e-07	6.02972e-08	1.33808e-07	5.19394e-07	5.12244e-07	39	9022.31	602.972	1338.08	5193.94	0	3.95532	2.7803	3.12648	3.7155		0	3.95532	2.7803	0	3.95532	3.12648			0	3.95532	3.7155	0	2.7803	3.12648	0	2.7803	3.7155		0	3.12648	3.7155
40	0			1.06553e-06	6.64418e-08	1.86628e-07	2.82548e-07	3.88208e-07	40	10655.3	664.418	1866.28	2825.48	0	4.02756	2.82244	3.27098	3.45109		0	4.02756	2.82244	0	4.02756	3.27098			0	4.02756	3.45109	0	2.82244	3.27098	0	2.82244	3.45109		0	3.27098	3.45109
41	0			9.13604e-06	6.41045e-08	1.34248e-06	6.23515e-08	8	41	91360.4	641.045	13424.8	623.515	0	4.96076	2.80689	4.12791	2.79485		0	4.96076	2.80689	0	4.96076	4.12791			0	4.96076	2.79485	0	2.80689	4.12791	0	2.80689	2.79485		0	4.12791	2.79485
42	0			4.72451e-07	6.59067e-08	6.21358e-08	2.80596e-07	2.35136e-07	42	4724.51	659.067	621.358	2805.96	0	3.67436	2.81893	2.79334	3.44808		0	3.67436	2.81893	0	3.67436	2.79334			0	3.67436	3.44808	0	2.81893	2.79334	0	2.81893	3.44808		0	2.79334	3.44808
43	0			7.41354e-07	6.92633e-08	8.64635e-08	2.69477e-07	3.27955e-07	43	7413.54	692.633	864.635	2694.77	0	3.87003	2.8405	2.93683	3.43052		0	3.87003	2.8405	0	3.87003	2.93683			0	3.87003	3.43052	0	2.8405	2.93683	0	2.8405	3.43052		0	2.93683	3.43052
44	0			2.37551e-06	2.00485e-07	4.10343e-07	8.93931e-07	1.71503e-06	44	23755.1	2004.85	4103.43	8939.31	0	4.37576	3.30208	3.61315	3.9513		0	4.37576	3.30208	0	4.37576	3.61315			0	4.37576	3.9513	0	3.30208	3.61315	0	3.30208	3.9513		0	3.61315	3.9513
45	0	senior	30	0.000352522	2.2822e-08	7.43069e-07	1.25403e-06	8	45	3.52522e+06	228.22	7430.69	12540.3	0	6.54719	2.35835	3.87103	4.09831		0	6.54719	2.35835	0	6.54719	3.87103			0	6.54719	4.09831	0	2.35835	3.87103	0	2.35835	4.09831		0	3.87103	4.09831
46	0	junior	28	0.00175214	9.07293e-06	1.0531e-05	3.45392e-06	8	46	1.75214e+07	90729.3	105310	34539.2	0	7.24357	4.95775	5.02247	4.53831		0	7.24357	4.95775	0	7.24357	5.02247			0	7.24357	4.53831	0	4.95775	5.02247	0	4.95775	4.53831		0	5.02247	4.53831
47	0	junior	27	0.000524537	6.4327e-08	1.00109e-06	4.44905e-07	8	47	5.24537e+06	643.27	10010.9	4449.05	0	6.71978	2.80839	4.00047	3.64827		0	6.71978	2.80839	0	6.71978	4.00047			0	6.71978	3.64827	0	2.80839	4.00047	0	2.80839	3.64827		0	4.00047	3.64827
48	0	junior	30	0.000154155	5.51652e-08	3.90006e-07	3.77592e-07	8	48	1.54155e+06	551.652	3900.06	3775.92	0	6.18796	2.74167	3.59107	3.57702		0	6.18796	2.74167	0	6.18796	3.59107			0	6.18796	3.57702	0	2.74167	3.59107	0	2.74167	3.57702		0	3.59107	3.57702
49	0	junior	30	6.51143e-05	1.25716e-07	9.04318e-07	1.30125e-06	8	49	651143	1257.16	9043.18	13012.5	0	5.81368	3.09939	3.95632	4.11436		0	5.81368	3.09939	0	5.81368	3.95632			0	5.81368	4.11436	0	3.09939	3.95632	0	3.09939	4.11436		0	3.95632	4.11436
50	0	junior	30	0.000279797	1.3505e-07	7.07876e-07	7.80012e-07	8	50	2.79797e+06	1350.5	7078.76	7800.12	0	6.44684	3.1305	3.84996	3.8921		0	6.44684	3.1305	0	6.44684	3.84996			0	6.44684	3.8921	0	3.1305	3.84996	0	3.1305	3.8921		0	3.84996	3.8921
51	0	junior	30	0.000299187	1.88796e-07	5.18196e-07	4.16071e-07	8	51	2.99187e+06	1887.96	5181.96	4160.71	0	6.47594	3.27599	3.71449	3.61917		0	6.47594	3.27599	0	6.47594	3.71449			0	6.47594	3.61917	0	3.27599	3.71449	0	3.27599	3.61917		0	3.71449	3.61917
52	0	junior	30	8.73197e-05	1.20873e-07	4.11292e-07	1.36437e-06	8	52	873197	1208.73	4112.92	13643.7	0	5.94111	3.08233	3.61415	4.13493		0	5.94111	3.08233	0	5.94111	3.61415			0	5.94111	4.13493	0	3.08233	3.61415	0	3.08233	4.13493		0	3.61415	4.13493
1	1	elementary	23	1.16062e-06	9.8389e-07	6.12804e-08	2.48785e-06	1.15795e-06	1	11606.2	9838.9	612.804	24878.5	1	4.06469	3.99295	2.78732	4.39582		1	4.06469	3.99295	1	4.06469	2.78732			1	4.06469	4.39582	1	3.99295	2.78732	1	3.99295	4.39582		1	2.78732	4.39582
2	1	illiteracy	12	9.64755e-07	1.1315e-06	3.76354e-08	1.87458e-06	2.00023e-07	2	9647.55	11315	376.354	18745.8	1	3.98442	4.05365	2.5756	4.2729		1	3.98442	4.05365	1	3.98442	2.5756			1	3.98442	4.2729	1	4.05365	2.5756	1	4.05365	4.2729		1	2.5756	4.2729
3	1	junior	11	2.22927e-06	7.71053e-07	2.39246e-07	5.90349e-06	7.61317e-07	3	22292.7	7710.53	2392.46	59034.9	1	4.34816	3.88708	3.37885	4.77111		1	4.34816	3.88708	1	4.34816	3.37885			1	4.34816	4.77111	1	3.88708	3.37885	1	3.88708	4.77111		1	3.37885	4.77111
4	1	junior	4	8.80606e-07	8.14076e-07	1.73327e-07	3.39067e-06	1.31485e-06	4	8806.06	8140.76	1733.27	33906.7	1	3.94478	3.91066	3.23887	4.53028		1	3.94478	3.91066	1	3.94478	3.23887			1	3.94478	4.53028	1	3.91066	3.23887	1	3.91066	4.53028		1	3.23887	4.53028
5	1	illiteracy		1.15506e-05	1.80446e-06	3.73255e-07	8.66321e-06	1.86594e-06	5	115506	18044.6	3732.55	86632.1	1	5.06261	4.25635	3.57201	4.93768		1	5.06261	4.25635	1	5.06261	3.57201			1	5.06261	4.93768	1	4.25635	3.57201	1	4.25635	4.93768		1	3.57201	4.93768
6	1	junior	23	6.39449e-07	6.44758e-08	4.15186e-08	6.12582e-06	4.21879e-07	6	6394.49	644.758	415.186	61258.2	1	3.80581	2.8094	2.61824	4.78716		1	3.80581	2.8094	1	3.80581	2.61824			1	3.80581	4.78716	1	2.8094	2.61824	1	2.8094	4.78716		1	2.61824	4.78716
7	1	elementary	25	8.28306e-07	4.17034e-07	7.81958e-08	1.54211e-06	7	7	8283.06	4170.34	781.958	15421.1	1	3.91819	3.62017	2.89318	4.18811		1	3.91819	3.62017	1	3.91819	2.89318			1	3.91819	4.18811	1	3.62017	2.89318	1	3.62017	4.18811		1	2.89318	4.18811
8	1	elementary	13	2.93814e-06	5.26645e-07	1.81524e-07	3.59229e-06	1.33784e-06	8	29381.4	5266.45	1815.24	35922.9	1	4.46807	3.72152	3.25893	4.55537		1	4.46807	3.72152	1	4.46807	3.25893			1	4.46807	4.55537	1	3.72152	3.25893	1	3.72152	4.55537		1	3.25893	4.55537
9	1	illiteracy	5	2.23402e-05	4.28758e-07	6.94912e-07	3.62145e-06	8	9	223402	4287.58	6949.12	36214.5	1	5.34909	3.63221	3.84193	4.55888		1	5.34909	3.63221	1	5.34909	3.84193			1	5.34909	4.55888	1	3.63221	3.84193	1	3.63221	4.55888		1	3.84193	4.55888
10	1	junior	4	1.25403e-06	1.31789e-06	3.06402e-08	6.51261e-06	4.26781e-07	10	12540.3	13178.9	306.402	65126.1	1	4.09831	4.11988	2.48629	4.81375		1	4.09831	4.11988	1	4.09831	2.48629			1	4.09831	4.81375	1	4.11988	2.48629	1	4.11988	4.81375		1	2.48629	4.81375
11	1	illiteracy	11	7.71053e-07	1.83879e-08	6.27241e-09	4.76287e-07	1.96849e-08	11	7710.53	183.879	62.7241	4762.87	1	3.88708	2.26453	1.79743	3.67787		1	3.88708	2.26453	1	3.88708	1.79743			1	3.88708	3.67787	1	2.26453	1.79743	1	2.26453	3.67787		1	1.79743	3.67787
12	1	illiteracy	16	1.07418e-06	6.22457e-05	2.40632e-07	6.57427e-07	7.67498e-07	12	10741.8	622457	2406.32	6574.27	1	4.03108	5.79411	3.38135	3.81785		1	4.03108	5.79411	1	4.03108	3.38135			1	4.03108	3.81785	1	5.79411	3.38135	1	5.79411	3.81785		1	3.38135	3.81785
13	1	elementary	17	5.6369e-06	2.90439e-06	6.80611e-07	1.56878e-05	3.48197e-06	13	56369	29043.9	6806.11	156878	1	4.75104	4.46305	3.8329	5.19556		1	4.75104	4.46305	1	4.75104	3.8329			1	4.75104	5.19556	1	4.46305	3.8329	1	4.46305	5.19556		1	3.8329	5.19556
14	1	illiteracy	7	1.05348e-07	8.83823e-08	7.47509e-08	4.38273e-07	1.69956e-07	14	1053.48	883.823	747.509	4382.73	1	3.02263	2.94637	2.87362	3.64174		1	3.02263	2.94637	1	3.02263	2.87362			1	3.02263	3.64174	1	2.94637	2.87362	1	2.94637	3.64174		1	2.87362	3.64174
15	1	illiteracy	2	2.75458e-07	1.32118e-07	2.29542e-08	4.82848e-06	8	15	2754.58	1321.18	229.542	48284.8	1	3.44005	3.12096	2.36086	4.68381		1	3.44005	3.12096	1	3.44005	2.36086			1	3.44005	4.68381	1	3.12096	2.36086	1	3.12096	4.68381		1	2.36086	4.68381
16	1	illiteracy	4	0.00220756	0.00126061	0.000397066	0.00170423	8	16	2.20756e+07	1.26061e+07	3.97066e+06	1.70423e+07	1	7.34391	7.10058	6.59886	7.23153		1	7.34391	7.10058	1	7.34391	6.59886			1	7.34391	7.23153	1	7.10058	6.59886	1	7.10058	7.23153		1	6.59886	7.23153
17	1	illiteracy	4	1.20712e-06	1.17683e-06	1.84484e-07	2.1434e-06	7	17	12071.2	11768.3	1844.84	21434	1	4.08175	4.07071	3.26596	4.3311		1	4.08175	4.07071	1	4.08175	3.26596			1	4.08175	4.3311	1	4.07071	3.26596	1	4.07071	4.3311		1	3.26596	4.3311
18	1	elementary	16	1.0094e-07	2.53766e-07	6.35262e-09	2.28179e-07	9.1288e-08	18	1009.4	2537.66	63.5262	2281.79	1	3.00406	3.40443	1.80295	3.35827		1	3.00406	3.40443	1	3.00406	1.80295			1	3.00406	3.35827	1	3.40443	1.80295	1	3.40443	3.35827		1	1.80295	3.35827
19	1	elementary	6	1.142e-06	7.13753e-08	1.03778e-07	2.34323e-07	8	19	11420	713.753	1037.78	2343.23	1	4.05767	2.85355	3.0161	3.36981		1	4.05767	2.85355	1	4.05767	3.0161			1	4.05767	3.36981	1	2.85355	3.0161	1	2.85355	3.36981		1	3.0161	3.36981
20	1	illiteracy	17	4.9081e-07	1.54389e-06	4.86383e-08	1.11463e-06	7	20	4908.1	15438.9	486.383	11146.3	1	3.69091	4.18862	2.68698	4.04713		1	3.69091	4.18862	1	3.69091	2.68698			1	3.69091	4.04713	1	4.18862	2.68698	1	4.18862	4.04713		1	2.68698	4.04713
21	1	elementary	10	4.93653e-07	1.10203e-07	7.13882e-09	3.98201e-07	2.65509e-08	21	4936.53	1102.03	71.3882	3982.01	1	3.69342	3.04219	1.85363	3.6001		1	3.69342	3.04219	1	3.69342	1.85363			1	3.69342	3.6001	1	3.04219	1.85363	1	3.04219	3.6001		1	1.85363	3.6001
22	1	illiteracy	17	3.2682e-07	2.20151e-07	4.44985e-08	7.15274e-07	7	22	3268.2	2201.51	444.985	7152.74	1	3.51431	3.34272	2.64835	3.85447		1	3.51431	3.34272	1	3.51431	2.64835			1	3.51431	3.85447	1	3.34272	2.64835	1	3.34272	3.85447		1	2.64835	3.85447
23	1	illiteracy	2	5.74414e-08	3.80727e-08	9.55296e-10	8.63793e-09	8	23	574.414	380.727	9.55296	86.3793	1	2.75923	2.58061	0.980138	1.93641		1	2.75923	2.58061	1	2.75923	0.980138			1	2.75923	1.93641	1	2.58061	0.980138	1	2.58061	1.93641		1	0.980138	1.93641
24	1	junior	14	1.0806e-07	3.75052e-08	1.21736e-08	1.18113e-07	3.38407e-08	24	1080.6	375.052	121.736	1181.13	1	3.03366	2.57409	2.08542	3.0723		1	3.03366	2.57409	1	3.03366	2.08542			1	3.03366	3.0723	1	2.57409	2.08542	1	2.57409	3.0723		1	2.08542	3.0723
25	1	university	25	3.73255e-07	1.06081e-07	3.36847e-08	6.22682e-07	1.41928e-07	25	3732.55	1060.81	336.847	6226.82	1	3.57201	3.02564	2.52743	3.79427		1	3.57201	3.02564	1	3.57201	2.52743			1	3.57201	3.79427	1	3.02564	2.52743	1	3.02564	3.79427		1	2.52743	3.79427
26	1	illiteracy	2	3.23814e-07	6.00192e-08	4.42934e-08	1.6341e-07	1.60232e-07	26	3238.14	600.192	442.934	1634.1	1	3.5103	2.77829	2.64634	3.21328		1	3.5103	2.77829	1	3.5103	2.64634			1	3.5103	3.21328	1	2.77829	2.64634	1	2.77829	3.21328		1	2.64634	3.21328
27	1	junior	13	9.32801e-06	3.47858e-07	5.58163e-09	4.25305e-07	2.31631e-07	27	93280.1	3478.58	55.8163	4253.05	1	4.96979	3.5414	1.74676	3.6287		1	4.96979	3.5414	1	4.96979	1.74676			1	4.96979	3.6287	1	3.5414	1.74676	1	3.5414	3.6287		1	1.74676	3.6287
28	1	university	25	5.11061e-07	4.25305e-07	6.2568e-08	6.55909e-07	2.57308e-07	28	5110.61	4253.05	625.68	6559.09	1	3.70847	3.6287	2.79635	3.81684		1	3.70847	3.6287	1	3.70847	2.79635			1	3.70847	3.81684	1	3.6287	2.79635	1	3.6287	3.81684		1	2.79635	3.81684
29	1	illiteracy	14	7.09513e-07	5.54848e-08	1.93691e-08	1.95228e-07	8	29	7095.13	554.848	193.691	1952.28	1	3.85096	2.74417	2.28711	3.29054		1	3.85096	2.74417	1	3.85096	2.28711			1	3.85096	3.29054	1	2.74417	2.28711	1	2.74417	3.29054		1	2.28711	3.29054
30	1	illiteracy	13	0.00463998	0.00364466	0.00324702	1.84451e-06	0.0120764	30	4.63998e+07	3.64466e+07	3.24702e+07	18445.1	1	7.66652	7.56166	7.51149	4.26588		1	7.66652	7.56166	1	7.66652	7.51149			1	7.66652	4.26588	1	7.56166	7.51149	1	7.56166	4.26588		1	7.51149	4.26588
31	1	elementary	28	6.06136e-05	4.72622e-09	4.97751e-08	5.49009e-07	8	31	606136	47.2622	497.751	5490.09	1	5.78257	1.67451	2.69701	3.73958		1	5.78257	1.67451	1	5.78257	2.69701			1	5.78257	3.73958	1	1.67451	2.69701	1	1.67451	3.73958		1	2.69701	3.73958
32	1	elementary	6	7.05555e-08	7.14578e-08	1.0858e-08	4.7794e-07	2.76784e-08	32	705.555	714.578	108.58	4779.4	1	2.84853	2.85405	2.03575	3.67937		1	2.84853	2.85405	1	2.84853	2.03575			1	2.84853	3.67937	1	2.85405	2.03575	1	2.85405	3.67937		1	2.03575	3.67937
33	1	illiteracy	8	8.70807e-09	1.18956e-08	1.94174e-09	8.72663e-08	7.76698e-09	33	87.0807	118.956	19.4174	872.663	1	1.93992	2.07539	1.28819	2.94085		1	1.93992	2.07539	1	1.93992	1.28819			1	1.93992	2.94085	1	2.07539	1.28819	1	2.07539	2.94085		1	1.28819	2.94085
34	1	illiteracy	12	1.4544e-08	9.56227e-09	4.49198e-09	2.68545e-07	8.26694e-09	34	145.44	95.6227	44.9198	2685.45	1	2.16268	1.98056	1.65244	3.42902		1	2.16268	1.98056	1	2.16268	1.65244			1	2.16268	3.42902	1	1.98056	1.65244	1	1.98056	3.42902		1	1.65244	3.42902
35	1	illiteracy	8	4.74725e-08	8.16107e-08	6.67616e-09	8.88943e-08	4.10892e-08	35	474.725	816.107	66.7616	888.943	1	2.67644	2.91175	1.82453	2.94887		1	2.67644	2.91175	1	2.67644	1.82453			1	2.67644	2.94887	1	2.91175	1.82453	1	2.91175	2.94887		1	1.82453	2.94887
36	1	senior	28	5.18289e-08	6.26517e-09	1.95074e-09	1.57298e-07	2.58248e-08	36	518.289	62.6517	19.5074	1572.98	1	2.71457	1.79693	1.2902	3.19672		1	2.71457	1.79693	1	2.71457	1.2902			1	2.71457	3.19672	1	1.79693	1.2902	1	1.79693	3.19672		1	1.2902	3.19672
37	1	illiteracy	20	7.50835e-07	1.27346e-08	8.05802e-08	3.1611e-08	8	37	7508.35	127.346	805.802	316.11	1	3.87554	2.10499	2.90623	2.49984		1	3.87554	2.10499	1	3.87554	2.90623			1	3.87554	2.49984	1	2.10499	2.90623	1	2.10499	2.49984		1	2.90623	2.49984
38	1	elementary	10	8.93607e-05	6.60591e-08	6.49008e-06	7.15404e-08	8	38	893607	660.591	64900.8	715.404	1	5.95115	2.81993	4.81225	2.85455		1	5.95115	2.81993	1	5.95115	4.81225			1	5.95115	2.85455	1	2.81993	4.81225	1	2.81993	2.85455		1	4.81225	2.85455
39	1	junior	12	3.0985e-06	3.64862e-09	6.17667e-07	1.38527e-07	8	39	30985	36.4862	6176.67	1385.27	1	4.49115	1.56213	3.79075	3.14153		1	4.49115	1.56213	1	4.49115	3.79075			1	4.49115	3.14153	1	1.56213	3.79075	1	1.56213	3.14153		1	3.79075	3.14153
40	1	university	8	3.73188e-06	3.06457e-09	1.92318e-07	9.50547e-08	8	40	37318.8	30.6457	1923.18	950.547	1	4.57193	1.48637	3.28402	2.97797		1	4.57193	1.48637	1	4.57193	3.28402			1	4.57193	2.97797	1	1.48637	3.28402	1	1.48637	2.97797		1	3.28402	2.97797
41	1	university	16	1.66783e-05	5.59999e-08	3.23066e-07	9.52746e-08	8	41	166783	559.999	3230.66	952.746	1	5.22215	2.74819	3.50929	2.97898		1	5.22215	2.74819	1	5.22215	3.50929			1	5.22215	2.97898	1	2.74819	3.50929	1	2.74819	2.97898		1	3.50929	2.97898
42	1	illiteracy	13	1.59096e-06	2.07114e-08	3.63889e-07	8.60649e-08	8	42	15909.6	207.114	3638.89	860.649	1	4.20166	2.31621	3.56097	2.93483		1	4.20166	2.31621	1	4.20166	3.56097			1	4.20166	2.93483	1	2.31621	3.56097	1	2.31621	2.93483		1	3.56097	2.93483
43	1	junior	21	2.24737e-06	5.27445e-09	2.86162e-07	5.47209e-08	8	43	22473.7	52.7445	2861.62	547.209	1	4.35167	1.72218	3.45661	2.73815		1	4.35167	1.72218	1	4.35167	3.45661			1	4.35167	2.73815	1	1.72218	3.45661	1	1.72218	2.73815		1	3.45661	2.73815
44	1	illiteracy	10	2.32125e-06	5.54307e-09	1.93432e-07	1.7517e-08	8	44	23212.5	55.4307	1934.32	175.17	1	4.36572	1.74375	3.28653	2.24346		1	4.36572	1.74375	1	4.36572	3.28653			1	4.36572	2.24346	1	1.74375	3.28653	1	1.74375	2.24346		1	3.28653	2.24346
45	1	elementary	13	1.0067e-05	3.47118e-08	3.25689e-07	3.0178e-07	8	45	100670	347.118	3256.89	3017.8	1	5.0029	2.54048	3.5128	3.47969		1	5.0029	2.54048	1	5.0029	3.5128			1	5.0029	3.47969	1	2.54048	3.5128	1	2.54048	3.47969		1	3.5128	3.47969
46	1	elementary	23	1.37838e-05	2.68904e-08	1.2747e-07	1.32271e-07	8	46	137838	268.904	1274.7	1322.71	1	5.13937	2.4296	3.10541	3.12146		1	5.13937	2.4296	1	5.13937	3.10541			1	5.13937	3.12146	1	2.4296	3.10541	1	2.4296	3.12146		1	3.10541	3.12146
47	1	illiteracy	5	5.59796e-06	6.49243e-08	2.90827e-07	1.30752e-07	8	47	55979.6	649.243	2908.27	1307.52	1	4.74803	2.81241	3.46364	3.11645		1	4.74803	2.81241	1	4.74803	3.46364			1	4.74803	3.11645	1	2.81241	3.46364	1	2.81241	3.11645		1	3.46364	3.11645
48	1	senior	19	2.02273e-05	2.17662e-08	1.67036e-07	1.39813e-07	8	48	202273	217.662	1670.36	1398.13	1	5.30594	2.33778	3.22281	3.14555		1	5.30594	2.33778	1	5.30594	3.22281			1	5.30594	3.14555	1	2.33778	3.22281	1	2.33778	3.14555		1	3.22281	3.14555
49	1	elementary	20	4.57859e-06	3.24997e-08	7.128e-07	2.01414e-07	8	49	45785.9	324.997	7128	2014.14	1	4.66073	2.51188	3.85297	3.30409		1	4.66073	2.51188	1	4.66073	3.85297			1	4.66073	3.30409	1	2.51188	3.85297	1	2.51188	3.30409		1	3.85297	3.30409
50	1	illiteracy	22	0.000867008	2.49406e-07	2.068e-06	1.23819e-06	8	50	8.67008e+06	2494.06	20680	12381.9	1	6.93802	3.39691	4.31555	4.09279		1	6.93802	3.39691	1	6.93802	4.31555			1	6.93802	4.09279	1	3.39691	4.31555	1	3.39691	4.09279		1	4.31555	4.09279
51	1	junior	26	2.61154e-06	6.16354e-08	1.93656e-07	3.16783e-07	8	51	26115.4	616.354	1936.56	3167.83	1	4.4169	2.78983	3.28703	3.50076		1	4.4169	2.78983	1	4.4169	3.28703			1	4.4169	3.50076	1	2.78983	3.28703	1	2.78983	3.50076		1	3.28703	3.50076
52	1	elementary	10	0.000246407	6.31489e-08	5.76304e-07	2.32704e-07	8	52	2.46407e+06	631.489	5763.04	2327.04	1	6.39165	2.80037	3.76065	3.3668		1	6.39165	2.80037	1	6.39165	3.76065			1	6.39165	3.3668	1	2.80037	3.76065	1	2.80037	3.3668		1	3.76065	3.3668

## Sheet: Sheet
		degree of education	MMSE			17A	51A	BACE1-AS	BC200					C=41	AD=51
1	0	junior	30		0	4.12841	4.22223	3.08384	4.02154
2	0	junior	29		0	3.50628	2.33578	2.39749	3.4837
3	0	senior	30		0	3.64074	3.22331	2.82395	3.90113
4	0	senior	30		0	4.08125	4.21471	3.71951	3.49524
5	0	illiteracy	22		0	4.23327	4.30552	3.72653	3.40343
6	0	senior	30		0	4.32257	3.4546	3.41647	4.08175
7	0	junior	30		0	6.13327	5.032	3.76818	4.75305
8	0	junior	26		0	3.8931	3.33118	3.14354	3.99646
9	0	senior	30		0	5.21814	5.70731	4.72144	4.94872
10	0	senior	30		0	7.71518	7.809	6.67512	7.85065
11	0	elementary	28		0	5.34608	5.75096	4.17657	4.84637
12	0	junior	29		0	4.21621	4.07774	3.03918	4.75004
13	0	junior	30		0	5.39926	4.99989	4.72495	5.26881
14	0	senior	30		0	5.25777	5.74645	4.35067	4.70187
15	0	senior	30		0	6.51006	6.44283	5.8192	5.78257
16	0	senior	30		0	5.18252	5.4399	3.98141	5.22617
17	0	senior	30		0	4.48664	3.39289	2.62627	2.9278
18	0	盲	0		0	4.16102	1.89025	2.10198	3.46665
19	0	junior	28		0	2.83047	2.38896	1.68304	3.26496
20	0	junior	28		0	2.29965	2.1978	1.31829	2.82244
21	0	senior	30		0	3.05825	2.71357	2.57459	2.85505
22	0	senior	30		0	3.72152	2.64433	2.91275	3.58154
23	0	junior	28		0	3.30108	3.21629	2.25199	3.35276
24	0	junior	28		0	3.3372	2.31119	2.12506	3.38286
25	0	senior	30		0	2.59466	2.50937	1.92487	3.3934
26	0	senior	30		0	3.38838	3.32014	2.52292	3.50377
27	0	elementary	27		0	3.30309	2.80037	2.86459	3.49374
28	0	senior	30		0	5.33002	2.50686	3.58254	3.38436
29	0	senior	30		0	4.9718	3.12447	3.79928	3.8926
30	0	senior	30		0	4.94671	2.42006	3.89361	3.11745
31	0	senior	30		0	5.86084	3.16963	4.54935	3.33018
32	0	illiteracy	21		0	5.07816	2.17573	4.30251	3.39641
33	0	elementary	27		0	5.616	3.41547	3.7466	3.58254
34	0	senior	30		0	6.54719	2.35835	3.87103	4.09831
35	0	junior	28		0	7.24357	4.95775	5.02247	4.53831
36	0	junior	27		0	6.71978	2.80839	4.00047	3.64827
37	0	junior	30		0	6.18796	2.74167	3.59107	3.57702
38	0	junior	30		0	5.81368	3.09939	3.95632	4.11436
39	0	junior	30		0	6.44684	3.1305	3.84996	3.8921
40	0	junior	30		0	6.47594	3.27599	3.71449	3.61917
41	0	junior	30		0	5.94111	3.08233	3.61415	4.13493
1	1	elementary	23		1	4.06469	3.99295	2.78732	4.39582
2	1	illiteracy	12		1	3.98442	4.05365	2.5756	4.2729
3	1	junior	11		1	4.34816	3.88708	3.37885	4.77111
4	1	junior	4		1	3.94478	3.91066	3.23887	4.53028
5	1	junior	23		1	3.80581	2.8094	2.61824	4.78716
6	1	elementary	25		1	3.91819	3.62017	2.89318	4.18811
7	1	elementary	13		1	4.46807	3.72152	3.25893	4.55537
8	1	illiteracy	5		1	5.34909	3.63221	3.84193	4.55888
9	1	junior	4		1	4.09831	4.11988	2.48629	4.81375
10	1	illiteracy	11		1	3.88708	2.26453	1.79743	3.67787
11	1	illiteracy	16		1	4.03108	5.79411	3.38135	3.81785
12	1	elementary	17		1	4.75104	4.46305	3.8329	5.19556
13	1	illiteracy	7		1	3.02263	2.94637	2.87362	3.64174
14	1	illiteracy	2		1	3.44005	3.12096	2.36086	4.68381
15	1	illiteracy	4		1	7.34391	7.10058	6.59886	7.23153
16	1	illiteracy	4		1	4.08175	4.07071	3.26596	4.3311
17	1	elementary	16		1	3.00406	3.40443	1.80295	3.35827
18	1	elementary	6		1	4.05767	2.85355	3.0161	3.36981
19	1	illiteracy	17		1	3.69091	4.18862	2.68698	4.04713
20	1	elementary	10		1	3.69342	3.04219	1.85363	3.6001
21	1	illiteracy	17		1	3.51431	3.34272	2.64835	3.85447
22	1	illiteracy	2		1	2.75923	2.58061	0.980138	1.93641
23	1	university	14		1	3.03366	2.57409	2.08542	3.0723
24	1	university	25		1	3.57201	3.02564	2.52743	3.79427
25	1	illiteracy	2		1	3.5103	2.77829	2.64634	3.21328
26	1	junior	13		1	4.96979	3.5414	1.74676	3.6287
27	1	university	25		1	3.70847	3.6287	2.79635	3.81684
28	1	illiteracy	14		1	3.85096	2.74417	2.28711	3.29054
29	1	illiteracy	13		1	7.66652	7.56166	7.51149	4.26588
30	1	elementary	28		1	5.78257	1.67451	2.69701	3.73958
31	1	elementary	6		1	2.84853	2.85405	2.03575	3.67937
32	1	illiteracy	8		1	1.93992	2.07539	1.28819	2.94085
33	1	illiteracy	12		1	2.16268	1.98056	1.65244	3.42902
34	1	illiteracy	8		1	2.67644	2.91175	1.82453	2.94887
35	1	senior	28		1	2.71457	1.79693	1.2902	3.19672
36	1	illiteracy	20		1	3.87554	2.10499	2.90623	2.49984
37	1	elementary	10		1	5.95115	2.81993	4.81225	2.85455
38	1	junior	12		1	4.49115	1.56213	3.79075	3.14153
39	1	illiteracy	8		1	4.57193	1.48637	3.28402	2.97797
40	1	illiteracy	16		1	5.22215	2.74819	3.50929	2.97898
41	1	illiteracy	13		1	4.20166	2.31621	3.56097	2.93483
42	1	junior	21		1	4.35167	1.72218	3.45661	2.73815
43	1	illiteracy	10		1	4.36572	1.74375	3.28653	2.24346
44	1	elementary	13		1	5.0029	2.54048	3.5128	3.47969
45	1	elementary	23		1	5.13937	2.4296	3.10541	3.12146
46	1	illiteracy	5		1	4.74803	2.81241	3.46364	3.11645
47	1	senior	19		1	5.30594	2.33778	3.22281	3.14555
48	1	elementary	20		1	4.66073	2.51188	3.85297	3.30409
49	1	illiteracy	22		1	6.93802	3.39691	4.31555	4.09279
50	1	junior	26		1	4.4169	2.78983	3.28703	3.50076
51	1	elementary	10		1	6.39165	2.80037	3.76065	3.3668

## Sheet: 工作表1
plate		Group	Name	MMSE	Source			ID	Ct17A	Ct51A	CtBACE	CtBC200	CtBDNF	CtRef1	CtRef2	dCt17A	dCt51A	dCtBACE	dCtBC200	dCtBDNF
1	0	Control	1	30	TJ			17	41.74	40.9133	45.21	41.58	40.81	22.235	21.72	19.505	19.1933	22.975	19.86	18.575
1	0	Control	2	29	TJ			18	41.6767	45.82	45.36	41.57	40.32	20.105	19.9233	21.5717	25.46	25.255	21.6467	20.215
1	0	Control	3	30	TJ			19	42.17	42.855	44.8833	40.6033	40.93	21.045	20.3433	21.125	22.5117	23.8383	20.26	19.885
1	0	Control	4	30	TJ			20	41.515	40.755	42.7167	43.145	41.255	21.8533	21.5367	19.6617	19.2183	20.8633	21.6083	19.4017
1	0	Control	5	22	TJ			21	42.4567	41.83	44.14	44.8267	40.235	23.3	22.9133	19.1567	18.9167	20.84	21.9133	16.935
1	0	Control	6	30	TJ			22	37.6	40.0633	40.61	37.98	38.86	18.74	18.32	18.86	21.7433	21.87	19.66	20.12
1	0	Control	7	30	TJ			23	37.04	40.78	45.295	40.52	40.97	24.5933	24.2767	12.845	16.5033	20.7017	17.43	16.3767
1	0	Control	8	26	TJ			24	38.3567	39.89	40.8467	37.68	38.3667	18.07	17.7367	20.2867	22.1533	22.7767	19.9433	20.2967
2	0	Control	9	30	TJ			25	44.155	42.22	45.805	44.8967	40.91	28.27	28.1167	15.885	14.26	17.535	16.78	12.64
2	0	Control	10	30	TJ			26	42.405	41.985	45.86	41.8467	40.51	34.815	34.7067	7.59	7.27833	11.045	7.14	5.695
2	0	Control	11	28	TJ			27	43.74	42.295	47.625	45.18	41.0933	28.28	28.06	15.46	14.115	19.345	17.12	12.8133
2	0	Control	12	29	TJ			28	40.92	41.43	44.83	39.21	40.5433	21.7067	21.7567	19.2133	19.6733	23.1233	17.44	18.8367
2	0	Control	13	30	TJ			29	38.23	39.32	40.47	38.4267	38.2967	22.9467	22.71	15.2833	16.61	17.5233	15.7167	15.35
2	0	Control	14	30	TJ			30	42.8267	41.15	45.84	44.62	41.52	27.0733	27.02	15.7533	14.13	18.7667	17.6	14.4467
2	0	Control	15	30	TJ			31	43.09	43.45	45.385	45.36	40.8833	31.4967	31.6333	11.5933	11.8167	13.8883	14.01	9.38667
2	0	Control	16	30	TJ			32	43.35	42.725	47.34	43.435	40.72	27.3467	27.5767	16.0033	15.1483	19.9933	15.8583	13.3733
3	0	Control	17	30	TJ			67	37.94	42.075	44.12	43.62		19.88	20.1267	18.315	21.9483	24.495	23.4933
3	0	Control	18	0				68	43.96	43.41	50.8	38.1733	45.01	24.5633	24.9133	19.3967	26.94	26.2367	21.7033	20.4467
3	0	Control	19	28	TJ			69	41.2633	41.3333	45.075	40.11		17.4467	17.7367	23.8167	25.2833	27.6283	22.3733
3	0	Control	20	28	TJ			70	43.64	44.115	46.9	42.04	44.29	18.06	18.1967	25.58	25.9183	28.84	23.8433	26.23
4	0	Control	21	30	TJ			33	42.2967	43.155	43.0367	42.685	42.88	19.2367	18.95	23.06	24.205	24.6667	23.735	23.6433
4	0	Control	22	30	TJ			34	39.75	43.245	42.4367	39.655	41.405	18.8933	18.3333	20.8567	24.435	23.5433	21.3217	22.5117
4	0	Control	23	28	TJ			35	40.56	42.765	44.045	39.855	41.06	18.3067	17.7733	22.2533	22.535	25.7383	22.0817	22.7533
4	0	Control	24	28	TJ			36	39.1333	42.165	43.16	38.605		17	16.6233	22.1333	25.5417	26.16	21.9817
4	0	Control	25	30	TJ			37	43.89	43.6167	46.115	40.68		19.29	18.7333	24.6	24.8833	26.825	21.9467
4	0	Control	26	30	TJ			38	41.18	41.46	44.055	40.85	43.135	19.2167	19.27	21.9633	22.19	24.8383	21.58	23.9183
4	0	Control	27	27	TJ			39	41.34	42.8567	42.5133	40.7633		19.0933	19.15	22.2467	23.9167	23.7033	21.6133
4	0	Control	28		TJ			40	40.495	42.0767	42.59	40.4333	42.28	18.94	18.7667	21.555	23.31	23.65	21.6667	23.34
5	0	Control	29	30	TJ			41	35.19	44.115	40.995	41.2		19.6767	19.2233	15.5133	24.8917	21.3183	21.9767
5	0	Control	30	30	TJ			42	35.12	41.0167	39.015	38.465		18.4167	18.1767	16.7033	22.84	20.5983	20.2883
5	0	Control	31	30	TJ			43	38.2467	46.06	41.425	43.7433		21.14	20.88	16.7867	25.18	20.285	22.8633
5	0	Control	32	30	TJ			44	33.1667	41.95	37.5233	41.4167		19.4167	19.26	13.75	22.69	18.1067	22.1567
5	0	Control	33	21	BF			45	35.14	44.335	37.2833	40.28		18.3567	18.3433	16.35	25.9917	18.9267	21.9367
5	0	Control	34	27				46	36.0633	43.7	42.2733	43.145		21.8333	21.8267	14.5633	21.8733	20.7733	21.3183
5	0	Control	35					71	34.955	39.1567	38.46	37.205		15.8933	15.87	19.0617	23.2867	22.5667	21.335
5	0	Control	36					72	35.755	40.055	40.2467	37.46	37.4667	19.34	19.32	16.415	20.735	20.9067	18.14	18.1267
6	0	Control	37					73	36.375	41.7067	38.535	36.19	38.32	16.71	16.3267	19.665	25.38	21.825	19.8633	21.61
6	0	Control	38					74	35.01	36.99	37.6333	35.5467	36	14.24	14.1533	20.77	22.8367	23.3933	21.3933	21.76
6	0	Control	39					75	35.21	38.91	37.9633	35.8033	36.0267	15.13	14.9267	20.08	23.9833	22.8333	20.8767	20.8967
6	0	Control	40					76	36.07	39.9933	38.5833	37.905	37.5267	16.23	16.15	19.84	23.8433	22.3533	21.755	21.2967
6	0	Control	41					77	36.8133	43.885	39.58	44.615		20.0733	19.99	16.74	23.895	19.5067	23.935
6	0	Control	42					78	35.9033	38.7	38.83	36.61	36.91	14.89	14.845	21.0133	23.855	23.94	21.765	22.02
6	0	Control	43					79	34.6667	38.0533	37.7667	36.0933	35.8433	14.3033	14.27	20.3633	23.7833	23.4633	21.8233	21.54
6	0	Control	44					80	34.6633	38.1533	37.1967	35.9967	35.1333	15.98	15.9033	18.6833	22.25	21.2167	20.0933	19.1533
7	0	Control	45	30	TJ			47	31.8567	45.53	40.7467	39.75		20.3867	20.145	11.47	25.385	20.36	19.605
7	0	Control	46	28	TJ			48	31.2667	38.5867	38.645	39.98		22.11	21.8367	9.15667	16.75	16.535	18.1433
7	0	Control	47	27	TJ			49	31.46	44.24	40.4933	41.45		20.5633	20.35	10.8967	23.89	19.93	21.1
7	0	Control	48	30	TJ			50	31.16	42.485	39.7867	39.71		18.4967	18.3733	12.6633	24.1117	21.29	21.3367
7	0	Control	49	30	TJ			51	31.11	39.9767	37.28	36.605		17.2033	17.0533	13.9067	22.9233	20.0767	19.5517
7	0	Control	50	30	TJ			52	31.14	41.9833	39.7667	39.4533		19.3367	19.1633	11.8033	22.82	20.43	20.29
7	0	Control	51	30	TJ			53	30.6367	41.2533	39.81	40.1133		18.93	18.9167	11.7067	22.3367	20.88	21.1967
7	0	Control	52	30	TJ			54	30.84	40.33	38.57	36.8333		17.3567	17.35	13.4833	22.98	21.2133	19.4833
8	1	AD	53	23	BF			1	43.8267	42.815	48.07	41.4767	43.83	24.11	22.86	19.7167	19.955	23.96	18.6167	19.72
8	1	AD	54	12	BF			2	43.14	43.1133	47.82	42.385	45.41	23.1567	23.36	19.9833	19.7533	24.6633	19.025	22.2533
8	1	AD	55	11	BF			3	41.795	43.05	45.015	40.85	43.345	23.02	22.7433	18.775	20.3067	21.995	17.37	20.325
8	1	AD	56	4	BF			4	43.025	43.085	45.37	41.0267	42.4467	22.91	22.8567	20.115	20.2283	22.46	18.17	19.5367
8	1	AD	57		BF			5	39.705	42.3533	44.6567	40.09	42.335	23.3033	23.2733	16.4017	19.08	21.3533	16.8167	19.0317
8	1	AD	58	23				6	40.7	44.01	44.645	38.0367	41.3	20.1233	20.1233	20.5767	23.8867	24.5217	17.3167	21.1767
8	1	AD	59	25	MZ			7	42.2	43.08	45.605	41.1933		21.9967	21.8867	20.2033	21.1933	23.6083	19.3067
8	1	AD	60	13	MZ			8	41.3	43.66	45.3167	40.89	42.435	22.9233	22.8033	18.3767	20.8567	22.3933	18.0867	19.5117
9	1	AD	61	5	BF			9	39.09	45.31	44.0967	42.155		24.3067	24.1567	15.45	21.1533	20.4567	18.075
9	1	AD	62	4	BF			10	43.885	43.9833	49.24	40.5433	45.44	24.28	23.9933	19.605	19.5333	24.96	17.2283	21.16
9	1	AD	63	11	MZ			11	39.4067	44.06	45.615	39.365	43.965	18.3667	18.3633	20.3067	25.6967	27.2483	21.0017	25.5983
9	1	AD	64	16	MZ			12	45.415	39.485	47.5733	46.05	45.9	25.5867	25.5133	19.8283	13.9717	21.9867	20.5367	20.3133
9	1	AD	65	17	MZ			13	41.26	42.31	44.31	40.21	41.955	23.8233	23.9167	17.4367	18.3933	20.4867	15.96	18.1317
9	1	AD	66	7	MZ			14	44.975	45.315	45.47	43.005	44.285	21.7967	21.8833	23.1783	23.4317	23.6733	21.1217	22.4883
9	1	AD	67	2	BF			15	44.375	45.555	47.96	42.595		22.5833	22.7033	21.7917	22.8517	25.3767	17.66
9	1	AD	68	4	BF			16	43.08	44.395	45.555	43.96		34.2567	34.7633	8.82333	9.63167	11.2983	9.19667
10	1	AD	69	4	BF			17	42.42	42.3	45.13	41.435		22.76	22.6033	19.66	19.6967	22.37	18.8317
10	1	AD	70	16	MZ			18	44.15	42.72	48.14	42.8733	44.295	20.91	20.81	23.24	21.91	27.23	22.0633	23.385
10	1	AD	71	6	MZ			19	42.1233	44.48	43.32	42.765		22.3833	20.74	19.74	23.74	23.2	22.025
10	1	AD	72	17				20	41.395	41.645	44.73	42.115		20.4367	22.34	20.9583	19.305	24.2933	19.775
10	1	AD	73	10	MZ			21	38.61	40.6633	44.685	38.81	42.79	17.6233	17.55	20.95	23.1133	27.0617	21.26	25.1667
10	1	AD	74	17	MZ			22	41.275	42.59	44.835	40.89		20.4133	20.475	21.545	22.115	24.4217	20.415
10	1	AD	75	2	MZ			23	41.42	42.07	47.33	44.21		17.3667	17.4233	24.0533	24.6467	29.9633	26.7867
10	1	AD	76	14	MZ			24	41.685	43.315	44.835	41.66	43.36	18.5433	18.6467	23.1417	24.6683	26.2917	23.0133	24.8167
11	1	AD	77	25	MZ			25	42.55	44.3033	46.02	41.75	43.945	21.1967	21.135	21.3533	23.1683	24.8233	20.615	22.7483
11	1	AD	78	2	BF			26	43.285	45.85	46.155	44.405	44.3	21.7267	21.86	21.5583	23.99	24.4283	22.545	22.5733
11	1	AD	79	13	MZ			27	37.81	43.87	48.79	42.595	43.415	21.3733	21.43	16.71	21.455	27.4167	21.165	22.0417
11	1	AD	80	25	MZ			28	43.45	43.675	46.48	42.96	44.44	22.55	22.51	20.9	21.165	23.93	20.54	21.89
11	1	AD	81	14	MZ			29	41.83	45.58	47.025	43.765		21.4033	21.4767	20.4267	24.1033	25.6217	22.2883
11	1	AD	82	13	MZ			30	43.685	44.2233	44.2	40.2933	42.305	35.9333	36.1233	7.75167	8.1	8.26667	19.0483	6.37167
11	1	AD	83	28	MZ			31	36.515	46.61	43.33	39.75		18.8767	18.9533	12.845	27.6567	24.26	20.7967
11	1	AD	84	6	MZ			32	43.61	43.715	46.31	40.9733	44.96	19.8533	19.9767	23.7567	23.7383	26.4567	20.9967	25.1067
12	1	AD	85	8	BF			33	43.14	43.005	45.305	40.13	43.305	16.365	16.68	26.775	26.325	28.94	23.45	26.94
12	1	AD	86	12	MZ			34	42.245	43.0167	43.94	38.205	43.06	16.21	16.3767	26.035	26.64	27.73	21.8283	26.85
12	1	AD	87	8				35	39.665	38.9933	42.495	38.87	39.8733	15.3367	15.4467	24.3283	23.5467	27.1583	23.4233	24.5367
12	1	AD	88	28	MZ			36	41.075	44.23	45.8067	39.58	42.08	16.8733	16.98	24.2017	27.25	28.9333	22.6	25.2067
13	1	AD	89	20	MZ			37	37.24	42.8067	40.46	41.495		16.895	16.58	20.345	26.2267	23.565	24.915
13	1	AD	90	10	MZ			38	31.8033	41.935	35.5867	41.82		18.3533	18.0833	13.45	23.8517	17.2333	23.7367
13	1	AD	91	12	MZ			39	34.2733	43.685	36.6	39.0633		15.9733	15.655	18.3	28.03	20.6267	22.7833
13	1	AD	92	8	BF			40	36.015	46.125	40.2933	41.9667		17.9833	17.8433	18.0317	28.2817	22.31	23.3267
13	1	AD	93	16	MZ			41	34.325	44.53	40.015	41.73		18.4533	18.4067	15.8717	24.09	21.5617	23.3233
13	1	AD	94	13	MZ			42	35.525	41.725	37.6533	39.67		16.2633	16.2	19.2617	25.525	21.39	23.47
13	1	AD	95	21	MZ			43	35.9967	44.665	38.97	41.29		17.2333	17.1667	18.7633	27.4983	21.7367	24.1233
13	1	AD	96	10	MZ			44	34.96	43.65	38.545	41.99		16.2433	16.2233	18.7167	27.4267	22.3017	25.7667
14	1	AD	97	13	MZ			45	34.3	41.8867	39.25	38.7667		17.7	17.1067	16.6	24.78	21.55	21.66
14	1	AD	98	23	MZ			46	33.31	41.605	40.0667	39.3067		17.1633	16.4567	16.1467	25.1483	22.9033	22.85
14	1	AD	99	5	MZ			47	35.7767	42.22	40.73	41.21		19.0167	18.3433	17.4467	23.8767	21.7133	22.8667
14	1	AD	100	19	MZ			48	33.2	42.64	40.12	39.9567		17.6067	17.1867	15.5933	25.4533	22.5133	22.77
14	1	AD	101	20	MZ			49	36.1667	43.415	39.3067	40.7833		18.8867	18.54	17.7367	24.875	20.42	22.2433
14	1	AD	102	22	MZ			51	31.225	43.245	39.9367	40.3067		21.0533	20.6833	10.1717	21.935	18.8833	19.6233
14	1	AD	103	26	MZ			52	36.9567	42.215	40.7567	39.8533		18.4567	18.2633	18.5467	23.9517	22.3	21.59
14	1	AD	104	10	MZ			53	30.48	42.0267	39.22	40.145		18.4933	18.11	11.9867	23.9167	20.7267	22.035

## Sheet: 工作表2
dCt	=	Ct-Ref
all 17A BACE BDNF are in the same plate
all 51A BC200 are in the another plate
date		plate
2016-08-03	:	1
2016-08-05	:	2
2016-08-06	:	8
2016-08-09	:	9
2016-08-10	:	10
2016-08-11	:	11
2016-08-12	:	12
2016-08-13	:	4
2016-08-14	:	5
2016-08-15	:	6
2016-08-16	:	13
2016-08-17	:	14
2016-08-18	:	7
